# Supplementary material for: Micrococcus lylae MW407006 Pigment: Production, Optimization, Nano-Pigment Synthesis, and Biological Activities
Source: Biology (Basel). 2022 Aug 4;11(8):1171. doi: 10.3390/biology11081171 (PMC9405233; doi:10.3390/biology11081171)
Supplement: Supplementary file 1 [file biology-11-01171-s001.zip]

Archive with 1 entries (1 files):
- biology-1810048-supplementary.pdf
